# Supplementary material for: A proposed sustainability index for synthesis plans based on input provenance and output fate: application to academic and industrial synthesis plans for vanillin as a case study
Source: Beilstein J Org Chem. 2020 Sep 25;16:2346–62. doi: 10.3762/bjoc.16.196 (PMC7522458; doi:10.3762/bjoc.16.196)
Supplement: File 2 — Excel file of sustainability index (SI) calculator. [file Beilstein_J_Org_Chem-16-2346-s002.xls]

## Sheet: template
Plan
Year
Reference
Input Materials	mass (g)	renewable source ?	mass renewable source (g)		energy mix
Reagents					nuclear	0.584
					natural gas	0.062
					unaccounted	0.008
					non-renewables	0.654
					hydro	0.239
Reaction Solvents					wind	0.08
					solar	0.023
					bioenergy	0.005
					renewables	0.347
Catalysts					total	1.001
Workup
Purification
SUM	0		0
Product	mass (g)
vanillin	1000
Waste Products	mass (g)	reusable ?	mass reusable waste (g)
SUM	0		0
mass renewable inputs	0	g
mass reusable waste	0	g
	Actual	Sustainable Limit
F(VI)	#DIV/0!	1
F(VO)	#DIV/0!	1
F(RE)	0	1
F(VP)	0.7	1
sustainability index	#DIV/0!
