# Supplementary material for: A proposed sustainability index for synthesis plans based on input provenance and output fate: application to academic and industrial synthesis plans for vanillin as a case study
Source: Beilstein J Org Chem. 2020 Sep 25;16:2346–62. doi: 10.3762/bjoc.16.196 (PMC7522458; doi:10.3762/bjoc.16.196)
Supplement: File 3 — Excel template file for carrying out poset pairwise dominance analysis. [file Beilstein_J_Org_Chem-16-2346-s003.xls]

## Sheet: template
Attribute A
Attribute B
				Enter "above" or "below".
attribute A	attribute B	reference plan, X	comparator plan, Y	position of Y wrt X	position of Y wrt X	result	dominant plan		plan matrix
order of plans	order of plans			for attribute A	for attribute B					p1	p2	p3	p4	p5	p6	p7	p8	p9	p10	p11	p12	p13	p14	p15	p16	p17	p18	p19	p20	p21	p22
						comparable=green	0		p1
		0				comparable=green	0		p2
		0				comparable=green	0		p3
		0				comparable=green	0		p4
		0				comparable=green	0		p5
		0				comparable=green	0		p6
		0				comparable=green	0		p7
		0				comparable=green	0		p8
		0				comparable=green	0		p9
		0				comparable=green	0		p10
		0				comparable=green	0		p11
		0				comparable=green	0		p12
		0				comparable=green	0		p13
		0				comparable=green	0		p14
		0				comparable=green	0		p15
		0				comparable=green	0		p16
		0				comparable=green	0		p17
		0				comparable=green	0		p18
		0				comparable=green	0		p19
		0				comparable=green	0		p20
		0				comparable=green	0		p21
									p22

## Sheet: example
Attribute A	PMI
Attribute B	SR
				Enter "above" or "below".
attribute A	attribute B	reference plan, X	comparator plan, Y	position of Y wrt X	position of Y wrt X	result	dominant plan		plan matrix
order of plans	order of plans			for attribute A	for attribute B					p1	p2	p3	p4	p5	p6	p7	p8	p9	p10	p11	p12	p13	p14	p15	p16	p17	p18	p19	p20	p21	p22
p7	p4	p1	p2	above	above	comparable=green	p2		p1		p2	p1		p5	p1	p7		p1	p1	p1	p1				p1			p1
p13	p5	p1	p3	below	below	comparable=green	p1		p2
p2	p7	p1	p4	below	above	incomparable=red	neither		p3
p5	p8	p1	p5	above	above	comparable=green	p5		p4
p1	p14	p1	p6	below	below	comparable=green	p1		p5
p15	p15	p1	p7	above	above	comparable=green	p7		p6
p4	p17	p1	p8	below	above	incomparable=red	neither		p7
p19	p18	p1	p9	below	below	comparable=green	p1		p8
p20	p20	p1	p10	below	below	comparable=green	p1		p9
p16	p21	p1	p11	below	below	comparable=green	p1		p10
p9	p2	p1	p12	below	below	comparable=green	p1		p11
p17	p22	p1	p13	above	below	incomparable=red	neither		p12
p18	p1	p1	p14	below	above	incomparable=red	neither		p13
p8	p13	p1	p15	below	above	incomparable=red	neither		p14
p3	p19	p1	p16	below	below	comparable=green	p1		p15
p22	p12	p1	p17	below	above	incomparable=red	neither		p16
p10	p16	p1	p18	below	above	incomparable=red	neither		p17
p21	p10	p1	p19	below	below	comparable=green	p1		p18
p14	p9	p1	p20	below	above	incomparable=red	neither		p19
p6	p6	p1	p21	below	above	incomparable=red	neither		p20
p12	p3	p1				comparable=green	0		p21
p11	p11								p22
